# Supplementary material for: The Metabolomic Characteristics and Dysregulation of Fatty Acid Esters of Hydroxy Fatty Acids in Breast Cancer
Source: Metabolites. 2023 Oct 24;13(11):1108. doi: 10.3390/metabo13111108 (PMC10673550; doi:10.3390/metabo13111108)
Supplement: Supplementary file 1 [file metabolites-13-01108-s001.zip]

Archive with 1 entries (1 files):
- metabolites-2666484-supplementary.pdf
